# Supplementary material for: Erythrocytes 3D genome organization in vertebrates
Source: Sci Rep. 2021 Feb 24;11:4414. doi: 10.1038/s41598-021-83903-9 (PMC7904930; doi:10.1038/s41598-021-83903-9)
Supplement: Supplementary file 3 — Supplementary Information 3. [file 41598_2021_83903_MOESM3_ESM.xlsx]

## Sheet: Mus musculus replica1
Sequencing
Sequenced Reads:	84,494,173
Alignment (% Sequenced Reads)
Normal Paired:	31,393,590 (37.15%)
Chimeric Paired:	15,617,899 (18.48%)
Chimeric Ambiguous:	33,652,282 (39.83%)
Unmapped:	3,830,402 (4.53%)
Duplication and Complexity (% Sequenced Reads)
Alignable (Normal+Chimeric Paired):	47,011,489 (55.64%)
Unique Reads:	39,581,287 (46.84%)
PCR Duplicates:	7,189,364 (8.51%)
Optical Duplicates:	240,838 (0.29%)
Library Complexity Estimate:	136,107,868
Analysis of Unique Reads (% Sequenced Reads / % Unique Reads)
Intra-fragment Reads:	6,046,861 (7,16% / 15,28%)
Below MAPQ Threshold:	7,846,753 (9.29% / 19.82%)
Hi-C Contacts:	25,687,673 (30.40% / 64.90%)
Ligation Motif Present:	17,971,793 (21,27% / 45,40%)
3' Bias (Long Range):	82% - 18%
Pair Type % (L-I-O-R):	25% - 25% - 25% - 25%
Analysis of Hi-C Contacts (% Sequenced Reads / % Unique Reads)
Inter-chromosomal:	7,859,911 (9.30% / 19.86%)
Intra-chromosomal:	17,827,762 (21.10% / 45.04%)
Short Range (<20Kb):	14,204,213 (16.81% / 35.89%)
Long Range (>20Kb):	3,623,548 (4.29% / 9.15%)

## Sheet: Mus musculus replica2
Sequencing
Sequenced Reads:	58,696,005
Alignment (% Sequenced Reads)
Normal Paired:	22,201,193 (37.82%)
Chimeric Paired:	9,437,886 (16.08%)
Chimeric Ambiguous:	22,417,275 (38.19%)
Unmapped:	4,639,651 (7.90%)
Duplication and Complexity (% Sequenced Reads)
Alignable (Normal+Chimeric Paired):	31,639,079 (53.90%)
Unique Reads:	25,696,099 (43.78%)
PCR Duplicates:	5,796,388 (9.88%)
Optical Duplicates:	146,592 (0.25%)
Library Complexity Estimate:	74,695,649
Analysis of Unique Reads (% Sequenced Reads / % Unique Reads)
Intra-fragment Reads:	6,036,358 (10,28% / 23,49%)
Below MAPQ Threshold:	4,682,905 (7.98% / 18.22%)
Hi-C Contacts:	14,976,836 (25.52% / 58.28%)
Ligation Motif Present:	9,525,934 (16,23% / 37,07%)
3' Bias (Long Range):	81% - 19%
Pair Type % (L-I-O-R):	25% - 25% - 25% - 25%
Analysis of Hi-C Contacts (% Sequenced Reads / % Unique Reads)
Inter-chromosomal:	3,957,510 (6.74% / 15.40%)
Intra-chromosomal:	11,019,326 (18.77% / 42.88%)
Short Range (<20Kb):	8,588,449 (14.63% / 33.42%)
Long Range (>20Kb):	2,430,876 (4.14% / 9.46%)

## Sheet: Mus musculus replica3
Sequencing
Sequenced Reads:	62,498,336
Alignment (% Sequenced Reads)
Normal Paired:	22,242,774 (35.59%)
Chimeric Paired:	9,372,096 (15.00%)
Chimeric Ambiguous:	28,777,357 (46.04%)
Unmapped:	2,106,109 (3.37%)
Duplication and Complexity (% Sequenced Reads)
Alignable (Normal+Chimeric Paired):	31,614,870 (50.59%)
Unique Reads:	28,079,835 (44.93%)
PCR Duplicates:	3,388,386 (5.42%)
Optical Duplicates:	146,649 (0.23%)
Library Complexity Estimate:	135,434,681
Analysis of Unique Reads (% Sequenced Reads / % Unique Reads)
Intra-fragment Reads:	4,571,085 (7,31% / 16,28%)
Below MAPQ Threshold:	5,404,589 (8.65% / 19.25%)
Hi-C Contacts:	18,104,161 (28.97% / 64.47%)
Ligation Motif Present:	13,498,067 (21,60% / 48,07%)
3' Bias (Long Range):	80% - 20%
Pair Type % (L-I-O-R):	25% - 25% - 25% - 25%
Analysis of Hi-C Contacts (% Sequenced Reads / % Unique Reads)
Inter-chromosomal:	3,579,564 (5.73% / 12.75%)
Intra-chromosomal:	14,524,597 (23.24% / 51.73%)
Short Range (<20Kb):	11,303,253 (18.09% / 40.25%)
Long Range (>20Kb):	3,221,343 (5.15% / 11.47%)

## Sheet: Mus musculus replica4
Sequencing
Sequenced Reads:	75,857,147
Alignment (% Sequenced Reads)
Normal Paired:	49,285,920 (64.97%)
Chimeric Paired:	3,814,073 (5.03%)
Chimeric Ambiguous:	19,799,599 (26.10%)
Unmapped:	2,957,555 (3.90%)
Duplication and Complexity (% Sequenced Reads)
Alignable (Normal+Chimeric Paired):	53,099,993 (70.00%)
Unique Reads:	44,595,532 (58.79%)
PCR Duplicates:	8,254,258 (10.88%)
Optical Duplicates:	250,203 (0.33%)
Library Complexity Estimate:	151,073,618
Analysis of Unique Reads (% Sequenced Reads / % Unique Reads)
Intra-fragment Reads:	25,569,031 (33,71% / 57,34%)
Below MAPQ Threshold:	5,033,659 (6.64% / 11.29%)
Hi-C Contacts:	13,992,842 (18.45% / 31.38%)
Ligation Motif Present:	6,388,140 (8,42% / 14,32%)
3' Bias (Long Range):	63% - 37%
Pair Type % (L-I-O-R):	25% - 25% - 25% - 25%
Analysis of Hi-C Contacts (% Sequenced Reads / % Unique Reads)
Inter-chromosomal:	1,821,250 (2.40% / 4.08%)
Intra-chromosomal:	12,171,592 (16.05% / 27.29%)
Short Range (<20Kb):	11,003,674 (14.51% / 24.67%)
Long Range (>20Kb):	1,167,918 (1.54% / 2.62%)

## Sheet: Mus musculus replica5
Sequencing
Sequenced Reads:	66,800,361
Alignment (% Sequenced Reads)
Normal Paired:	24,516,301 (36.70%)
Chimeric Paired:	10,435,307 (15.62%)
Chimeric Ambiguous:	28,799,579 (43.11%)
Unmapped:	3,049,174 (4.56%)
Duplication and Complexity (% Sequenced Reads)
Alignable (Normal+Chimeric Paired):	34,951,608 (52.32%)
Unique Reads:	31,206,298 (46.72%)
PCR Duplicates:	3,582,895 (5.36%)
Optical Duplicates:	162,415 (0.24%)
Library Complexity Estimate:	157,090,855
Analysis of Unique Reads (% Sequenced Reads / % Unique Reads)
Intra-fragment Reads:	1,597,222 (2,39% / 5,12%)
Below MAPQ Threshold:	6,332,527 (9.48% / 20.29%)
Hi-C Contacts:	23,276,549 (34.84% / 74.59%)
Ligation Motif Present:	18,784,429 (28,12% / 60,19%)
3' Bias (Long Range):	80% - 20%
Pair Type % (L-I-O-R):	25% - 25% - 25% - 25%
Analysis of Hi-C Contacts (% Sequenced Reads / % Unique Reads)
Inter-chromosomal:	4,016,710 (6.01% / 12.87%)
Intra-chromosomal:	19,259,839 (28.83% / 61.72%)
Short Range (<20Kb):	15,586,503 (23.33% / 49.95%)
Long Range (>20Kb):	3,673,336 (5.50% / 11.77%)

## Sheet: Mus musculus replica6
Sequencing
Sequenced Reads:	87,524,322
Alignment (% Sequenced Reads)
Normal Paired:	31,829,296 (36.37%)
Chimeric Paired:	15,311,664 (17.49%)
Chimeric Ambiguous:	37,367,815 (42.69%)
Unmapped:	3,015,547 (3.45%)
Duplication and Complexity (% Sequenced Reads)
Alignable (Normal+Chimeric Paired):	47,140,960 (53.86%)
Unique Reads:	41,864,165 (47.83%)
PCR Duplicates:	5,025,523 (5.74%)
Optical Duplicates:	251,272 (0.29%)
Library Complexity Estimate:	202,821,375
Analysis of Unique Reads (% Sequenced Reads / % Unique Reads)
Intra-fragment Reads:	8,162,496 (9,33% / 19,50%)
Below MAPQ Threshold:	7,969,403 (9.11% / 19.04%)
Hi-C Contacts:	25,732,266 (29.40% / 61.47%)
Ligation Motif Present:	17,584,961 (20,09% / 42,00%)
3' Bias (Long Range):	76% - 24%
Pair Type % (L-I-O-R):	25% - 25% - 25% - 25%
Analysis of Hi-C Contacts (% Sequenced Reads / % Unique Reads)
Inter-chromosomal:	7,241,796 (8.27% / 17.30%)
Intra-chromosomal:	18,490,470 (21.13% / 44.17%)
Short Range (<20Kb):	14,340,315 (16.38% / 34.25%)
Long Range (>20Kb):	4,150,152 (4.74% / 9.91%)

## Sheet: Takifugu flavidus
Sequencing
Sequenced Reads:	154,958,829
Alignment (% Sequenced Reads)
Normal Paired:	68,293,461 (44.07%)
Chimeric Paired:	47,589,637 (30.71%)
Chimeric Ambiguous:	36,442,184 (23.52%)
Unmapped:	2,633,544 (1.70%)
Duplication and Complexity (% Sequenced Reads)
Alignable (Normal+Chimeric Paired):	115,883,098 (74.78%)
Unique Reads:	97,795,365 (63.11%)
PCR Duplicates:	13,617,798 (8.79%)
Optical Duplicates:	0 (0.00%)
Library Complexity Estimate:	417,811,911
Analysis of Unique Reads (% Sequenced Reads / % Unique Reads)
Intra-fragment Reads:	5,137,122 (3,32% / 5,25%)
Below MAPQ Threshold:	15,586,899 (10.06% / 15.94%)
Hi-C Contacts:	77,071,344 (49.74% / 78.81%)
Ligation Motif Present:	105,723 (0,07% / 0,11%)
3' Bias (Long Range):	50% - 50%
Pair Type % (L-I-O-R):	25% - 25% - 25% - 25%
Analysis of Hi-C Contacts (% Sequenced Reads / % Unique Reads)
Inter-chromosomal:	22,173,495 (14.31% / 22.67%)
Intra-chromosomal:	54,897,849 (35.43% / 56.14%)
Short Range (<20Kb):	20,191,852 (13.03% / 20.65%)
Long Range (>20Kb):	34,705,971 (22.40% / 35.49%)

## Sheet: Leptobrachium leishanense
Sequencing
Sequenced Reads:	379,264,761
Alignment (% Sequenced Reads)
Normal Paired:	306,560,581 (80.83%)
Chimeric Paired:	42,503,276 (11.21%)
Chimeric Ambiguous:	23,948,472 (6.31%)
Unmapped:	6,252,432 (1.65%)
Duplication and Complexity (% Sequenced Reads)
Alignable (Normal+Chimeric Paired):	349,063,857 (92.04%)
Unique Reads:	269,831,621 (71.15%)
PCR Duplicates:	79,232,236 (20.89%)
Optical Duplicates:	0 (0.00%)
Library Complexity Estimate:	647,527,795
Analysis of Unique Reads (% Sequenced Reads / % Unique Reads)
Intra-fragment Reads:	18,153,547 (4,79% / 6,73%)
Below MAPQ Threshold:	122,645,478 (32.34% / 45.45%)
Hi-C Contacts:	129,032,596 (34.02% / 47.82%)
Ligation Motif Present:	67,969,857 (17,92% / 25,19%)
3' Bias (Long Range):	87% - 13%
Pair Type % (L-I-O-R):	25% - 25% - 25% - 25%
Analysis of Hi-C Contacts (% Sequenced Reads / % Unique Reads)
Inter-chromosomal:	6,415,099 (1.69% / 2.38%)
Intra-chromosomal:	122,617,497 (32.33% / 45.44%)
Short Range (<20Kb):	101,426,576 (26.74% / 37.59%)
Long Range (>20Kb):	21,190,738 (5.59% / 7.85%)

## Sheet: Salvator merianae
Sequencing
Sequenced Reads:	140,870,003
Alignment (% Sequenced Reads)
Normal Paired:	73,786,821 (52.38%)
Chimeric Paired:	56,100,834 (39.82%)
Chimeric Ambiguous:	7,560,615 (5.37%)
Unmapped:	3,421,733 (2.43%)
Duplication and Complexity (% Sequenced Reads)
Alignable (Normal+Chimeric Paired):	129,887,655 (92.20%)
Unique Reads:	117,595,335 (83.48%)
PCR Duplicates:	12,292,320 (8.73%)
Optical Duplicates:	0 (0.00%)
Library Complexity Estimate:	642,217,875
Analysis of Unique Reads (% Sequenced Reads / % Unique Reads)
Intra-fragment Reads:	2,451,719 (1,74% / 2,08%)
Below MAPQ Threshold:	16,152,899 (11.47% / 13.74%)
Hi-C Contacts:	98,990,717 (70.27% / 84.18%)
Ligation Motif Present:	40,585,618 (28,81% / 34,51%)
3' Bias (Long Range):	73% - 27%
Pair Type % (L-I-O-R):	25% - 25% - 25% - 25%
Analysis of Hi-C Contacts (% Sequenced Reads / % Unique Reads)
Inter-chromosomal:	32,069,251 (22.77% / 27.27%)
Intra-chromosomal:	66,921,466 (47.51% / 56.91%)
Short Range (<20Kb):	20,976,110 (14.89% / 17.84%)
Long Range (>20Kb):	45,945,322 (32.62% / 39.07%)

## Sheet: Pelodiscus sinensis
Sequencing
Sequenced Reads:	271,186,068
Alignment (% Sequenced Reads)
Normal Paired:	74,749,128 (27.56%)
Chimeric Paired:	76,540,777 (28.22%)
Chimeric Ambiguous:	122,956,748 (45.34%)
Unmapped:	98,487,546 (36.32%)
Duplication and Complexity (% Sequenced Reads)
Alignable (Normal+Chimeric Paired):	151,289,905 (55.79%)
Unique Reads:	164,271,574 (60.58%)
PCR Duplicates:	27,904,047 (10.29%)
Optical Duplicates:	0 (0.00%)
Library Complexity Estimate:	596,016,456
Analysis of Unique Reads (% Sequenced Reads / % Unique Reads)
Intra-fragment Reads:	7,760,235 (2,86% / 4,72%)
Below MAPQ Threshold:	29,094,019 (10.73% / 17.71%)
Hi-C Contacts:	127,417,320 (46.99% / 77.57%)
Ligation Motif Present:	72,468,318 (26,72% / 44,11%)
3' Bias (Long Range):	91% - 9%
Pair Type % (L-I-O-R):	25% - 25% - 25% - 25%
Analysis of Hi-C Contacts (% Sequenced Reads / % Unique Reads)
Inter-chromosomal:	24,645,703 (9.09% / 15.00%)
Intra-chromosomal:	102,771,617 (37.90% / 62.56%)
Short Range (<20Kb):	37,103,031 (13.68% / 22.59%)
Long Range (>20Kb):	65,668,551 (24.22% / 39.98%)

[truncated: 5 more sheets: Leptobrachium ailaonicum, Casuarius casuarius, Pelteobagrus fulvidraco, Homo sapience, Mus musculus (Oudelaar et al.,)]
